# Supplementary material for: Chain of Call: Learning How to Effectively Communicate with Emergency Medical Services at School
Source: Children (Basel). 2025 Nov 5;12(11):1501. doi: 10.3390/children12111501 (PMC12651430; doi:10.3390/children12111501)
Supplement: Supplementary file 1 [file children-12-01501-s001.zip]

Archive with 1 entries (1 files):
- children-3930779-supplementary.pdf
